# Supplementary material for: Protists with Uncertain Phylogenetic Affiliations for Resolving the Deep Tree of Eukaryotes
Source: Microorganisms. 2025 Aug 18;13(8):1926. doi: 10.3390/microorganisms13081926 (PMC12388492; doi:10.3390/microorganisms13081926)
Supplement: Supplementary file 1 [file microorganisms-13-01926-s001.zip]

Archive with 3 entries (3 files):
- Supplementary Data S1-162otuTree_descriptive.pdf
- Supplementary Data S2-162otu348genes.fas
- Supplementary Data S3-result.tree
