# Supplementary material for: Protists with Uncertain Phylogenetic Affiliations for Resolving the Deep Tree of Eukaryotes
Source: Microorganisms. 2025 Aug 18;13(8):1926. doi: 10.3390/microorganisms13081926 (PMC12388492; doi:10.3390/microorganisms13081926)
Supplement: Supplementary file 1 [file microorganisms-13-01926-s001.zip › Supplementary Data S3-result.tree]

(AcanthamoebaCastellanii:0.3542524097,((((((((((((AcanthocystisSp:0.2507858588,(MarophyrysSpSRT127:0.1635407476,RaphidiophrysContractilis:0.2843183751)100/100:0.0826864001)99.7/100:0.046227191,ChoanocystisSp:0.2380330441)100/100:0.2618475601,(((ChrysochromulinaRotalis:0.1568674058,PrymnesiumParvum:0.138614082)100/100:0.0362857052,(EmilianiaHuxleyi:0.1947006314,PleurochrysisCarterae:0.1268922565)100/100:0.0381039176)100/100:0.1541283865,PavlovaLutheri:0.3574796443)100/100:0.1770056443)100/91/1:0.0265753309,(((((((AlexandriumMinutum:0.1899562242,KareniaBrevis:0.191032461)100/100:0.2054063962,PerkinsusMarinus:0.456419959)100/100:0.0845549536,((CryptosporiduimParvum:0.5881871723,(PlasmodiumFalciparum:0.6687521366,ToxoplasmaGondii:0.3519065052)100/100:0.0611131986)100/100:0.0895369829,VitrellaBrassicaformis:0.323331794)100/100:0.0679617324)100/100:0.1638036907,((ParameciumTetraurelia:0.4764173453,TetrahymenaThermophila:0.4322338217)100/100:0.3244645625,ProtocruziaAdherens:0.4853228261)100/100:0.1398470597)100/100:0.0922965199,(((AplanochytriumKerguelense:0.2572445814,SchizochytriumAggregatum:0.2950629598)100/100:0.2066711135,((((DictyochaSpeculum:0.3411151897,ParaphysomonasBandaiensis:0.3587826396)70.7/91:0.0286483648,EctocarpusSiliculosus:0.2974454416)62.7/91:0.0242757507,PhaeodactylumTricornutum:0.4720368318)100/100:0.0638940018,(PhytophthoraInfestans:0.1354794816,SaprolegniaDeclina:0.1414841378)100/100:0.1861368105)100/100:0.0544060913)20.7/76:0.0209050877,(CafeteriaRoenbergensis:0.6861870453,CafeteriaSp:0.3908375391)100/100:0.0631188329)100/100:0.0745142883)97.7/99:0.0169155017,(((BigelowiellaNatans:0.1232087213,ChlorarachnionReptans:0.1045576018)100/100:0.3639580598,(GuttulinopsisVulgaris:0.863553494,PaulinellaChromatophora:0.436021629)37.4/73:0.0389362964)100/100:0.0577016281,GromiaSphaerica:0.4998703625)100/100:0.1173986979)100/100:0.0235913588,((TelonemaSpP1:0.0702777523,TelonemaSubtile:0.0567654399)100/100:0.0260860947,TelonemaSpP2:0.0843939959)100/100:0.5824619323)99.9/91/1:0.0137394454)100/100/1:0.0124619986,(((AncoracystaTwista:0.2594040178,NebulomonasMarisrubriColp4b:0.2615556204)100/100:0.1311474402,((NibbleromonasArcticusColp45:0.105549056,((NibbleromonasCuracausCur5:0.0162807207,NibbleromonasQuarantinusColp41:0.0115660057)100/100:0.0501033626,NibbleromonasKosolapoviColp32:0.0579654563)100/100:0.0361380365)100/100:0.1705168173,UbysseyaFretumaTD3:0.2296876337)100/100:0.1575697882)100/100:0.0265492974,((HemimastixKukwesjijk:0.2778875582,SpironemaCfMulticiliatum:0.3713037185)100/100:0.248657882,MeteoraSporadicaSRT610:0.4793934592)100/100:0.0353618358)100/97/1:0.0107090731)74.4/86/0:0.0063759479,((((((((ArabidopsisThaliana:0.1125357114,OryzaSativa:0.1081421707)100/100:0.0952768376,PhyscomitrellaPatens:0.1307142895)100/100:0.0650995475,KlebsormidiumSubtile:0.168011443)100/100:0.0542155491,MesostigmaViride:0.2494101028)100/100:0.0342648267,(((((BotryococcusBraunii:0.2343180321,TetraselmisStriata:0.2294298501)22.3/66:0.0203032788,(PedinomonasTuberculata:0.3300988625,VolvoxCarteri:0.2447010077)100/100:0.0370140783)100/100:0.0469368295,ChloropiconMaureeniae:0.3592277903)100/98:0.0341638163,((MicromonasPusilla:0.3433392709,PyramimonasParkeae:0.2239270871)100/64:0.0362198884,(NephroselmisPyriformis:0.2045449777,PycnococcusProvasolii:0.4005798032)98.1/62:0.0285319954)94.6/97:0.0220469505)100/100:0.0239130983,PrasinococcusCapsulatus:0.3201738303)100/100:0.02065517)100/100:0.1570346632,((CyanophoraParadoxa:0.2230223948,GloeochaeteWittrockiana:0.1961386541)0/46:0.0235474111,CyanoptycheGloeocystis:0.233221561)100/100:0.1281292102)100/100:0.0258924875,(((((ChondrusCrispus:0.3063188636,PyropiaYezoensis:0.3030478793)100/100:0.0762189906,((CompsopogonCoeruleus:0.2982255472,PorphyridiumAerugineum:0.3166536823)99.1/100:0.0318662606,RhodosorusMarinus:0.3795500337)100/100:0.0285183559)100/100:0.0729183459,(CyanidioschyzonMerolae:0.5812970387,GaldieriaSulphuraria:0.3542428915)100/100:0.0525554764)100/100:0.1519207282,(RhodelphisLimneticus:0.2003972328,RhodelphisMarinus:0.2486991994)100/100:0.2204065155)100/100:0.0209652337,((PicozoaCOSAG02COSAG03COSAG04COSAG06Merged:0.1439707178,(PicozoaCOSAG05COSAG01SAG25Merged:0.1157834054,PicozoaSp:0.1209354156)100/100:0.053562966)100/100:0.0965935132,PicozoaSAG22SAG31SAG11Merged:0.26907422)100/100:0.4089350288)100/100:0.023081059)99.8/100:0.012036685,(((((CryptomonasParamecium:0.1553958883,(CryptophyceaeSp:0.1658172692,GuillardiaTheta:0.1316413557)100/100:0.0414428)100/100:0.2300424517,((GoniomonasPacifica:0.2035172384,GoniomonasSp:0.1668515006)100/100:0.1183254374,HemiarmaMarinaSRT149:0.469305013)100/100:0.0495212426)100/100:0.0706904141,RoombiaTruncata:0.3413816459)100/100:0.0313217871,PalpitomonasBilix:0.5110045099)100/100:0.0313880266,MicroheliellaMaris:0.5035565972)100/100:0.023311543)100/100/1:0.014714492)100/100/1:0.0144128538,((((((((AduncisulcusPaluster:1.2284147273,((ChilomastixCaulleryi:0.886932632,ChilomastixCuspidata:0.6059326149)100/100:0.4753050474,((DysnectesBrevis:0.6477698017,((GiardiaIntestinalis:0.3078522553,GiardiaMuris:0.3397589915)100/100:0.5141005611,(SpironucleusSalmonicida:0.6493006502,TrepomonasSpPC1:0.5963964425)100/100:0.5518668181)100/100:0.4057237495)100/100:0.2680658435,KipferliaBialata:1.0488342217)98.8/100:0.0690316831)100/100:0.1366370864)79.6/99:0.050310313,ErgobibamusCyprinoides:0.90198888)100/100:0.0842833189,CarpediemonasSp:0.9790462568)100/100:0.1314094141,((BarthelonaSpPAP020:1.1616778692,(BarthelonaSpPAP514:0.9576423773,BartspPCE:1.2640104119)100/100:0.1621756339)100/100:0.2527795928,(Skollitr:0.2788789466,(SkolspGEMRC1:0.2128130179,SkolspTZLM3RCL:0.2543729518)100/100:0.084273114)100/100:0.6554358866)100/100:0.115774633)100/100:0.0623639603,((((((HistomonasMeleagridis2922-C6_04-10x:0.2278742497,TritrichomonasFoetusStrainK:0.2066631828)100/100:0.0548795246,((JoenoidesIntermedia:0.1826779354,KofoidiaLoriculata:0.2657084334)100/100:0.1725390342,MonocercomonasColubrorum:0.2534107016)71.6/94:0.0291622977)100/100:0.0585103091,TrichomitusBatrachorum:0.3741755341)100/100:0.0529167209,TrichomonasVaginalisG3:0.3911430882)99.6/100:0.0613154472,(LophomonasBlattarum:0.3298626626,PseudotrichonymphaGrassii:0.5055291147)100/100:0.1507792025)100/100:0.1506444585,HolomastigotoidesMinor:0.7035546408)100/100:0.897372264)100/100:0.0652762783,(AnaeramoebaFlamelloides:0.5866927274,AnaeramoebaIgnava:0.4656244523)100/100:0.3041690911)88.1/93:0.0299751762,(ParatrimastixPyriformis:0.4495110264,TrimastixSp:0.4812244768)100/100:0.2851139882)100/100/1:0.043062204,(((((AndaluciaGodoyi:0.4611061654,StygiellaIncarcerata:0.5274022617)100/100:0.1104057789,(JakobaLibera:0.364524815,ReclinomonasAmericana:0.3222335277)100/100:0.2588675661)99.8/100:0.0340478642,TsukubamonasGlobosa:0.3574924087)59.1/89:0.0221285213,((((DiplonemaAmbulator:0.1800052297,DiplonemaPapillatum:0.2624845322)100/100:0.3691127898,TrypanosomaBrucei:0.8451788616)100/100:0.0890905515,(EuglenaGracilis:0.1417626894,EutreptiellaGymnastica:0.1341775674)100/100:0.3299885807)100/100:0.1874834821,(((NaegleriaGruberi:0.4006491309,SawyeriaMarylandensis:0.6578623298)66.4/99:0.0401355995,(PercolomonasCosmopolitus:0.4926934184,SRT213:0.8673160804)100/100:0.0891118877)100/100:0.1215779419,PharyngomonasKirbyi:0.4623857957)100/100:0.0541345112)100/100:0.0303164793)100/99:0.0175769126,OphirinaAmphinema:0.550032126)100/100:0.0462403138)100/100/1:0.0179865639)100/100/1:0.0102282314,(((AncyromonasSigmides:0.4001187637,NutomonasLonga:0.3049243359)100/100:0.1453334099,FabomonasTropicaSRT902:0.3411115629)100/100:0.1026160622,(GefionelaOkellyi:0.2596743293,MalawimonasJakobiformis:0.2992793216)100/100:0.2532393217)99.1/99/1:0.0217426087)100/100/1:0.0135416428,((((CollodictyonTriciliatum:0.1059930898,DiphylleiaSpSRT:0.0880476626)100/100:0.2401263293,RigifilaRamosa:0.339423702)94/99:0.0313788377,GlissandraOviformisSRT312:0.3815853236)100/100:0.0960333447,MantamonasPlastica:0.5516734572)100/100:0.0238342664)99.9/100:0.0121301897,(((((AmoebidiumParasiticum:0.3283621653,(CapsasporaOwczarzaki:0.2690799127,MinisteriaVibrans:0.3708705481)100/100:0.0454483841)100/100:0.0256121145,((AmphimedonQueenslandica:0.3106538892,HomoSapiens:0.2374467453)100/100:0.0788185629,MonosigaBrevicollis:0.4652123343)100/100:0.0430214771)100/100:0.0661604972,((CoprinusCinereus:0.4223938437,SpizellomycesPunctatus:0.2285233476)100/100:0.0909891231,FonticulaAlba:0.6106076221)100/100:0.0546191192)100/100:0.0517829217,ThecamonasTrahens:0.6495811683)91.9/99:0.0139065176,PygsuiaBiforma:0.584219452)100/100:0.0151239264)100/100:0.0437903864,((DictyosteliumDiscoideum:0.3892481186,PhysarumPolycephalum:0.2768477983)100/100:0.0775732992,MastigamoebaBalamuthi:0.590888869)100/100:0.0417579415)99.9/99:0.0237342616,(VanellaSp:0.4742790666,VexilliferaSp:0.5078053523)100/100:0.04812652)96.6/98:0.0290856192,TrichosphaeriumSp:0.5991873468);
